# Supplementary material for: Behavioral and corticosterone responses to carbon dioxide exposure in reptiles
Source: PLoS One. 2020 Oct 6;15(10):e0240176. doi: 10.1371/journal.pone.0240176 (PMC7538201; doi:10.1371/journal.pone.0240176)
Supplement: S1 Data — (XLSX) [file pone.0240176.s001.xlsx]

## Sheet: CO2 analyses
ID	Species	B4 After	Treatment	First blood sample (cort pg/mL)	log (Cort)	After 15 min CO2 (cort pg/mL)	Mass	SVL	log SVL	sex	Source
Py1.0	Python	Before	CO2	9485.12	9.15748	12669.5	5.2	259	5.55683	female	processing facility
Py2.0	Python	Before	CO2	13402.6	9.5032	12981.6	5.8	255	5.54126	female	processing facility
Py3.0	Python	Before	CO2	8798.57	9.08234	11766.5	4.72	240	5.48064	female	processing facility
Py4.0	Python	Before	CO2	14777	9.60083	14941.7	4.4	235	5.45959	male	processing facility
Py5.0	Python	Before	CO2	10329.7	9.24278	13557.9	5.4	260	5.56068	female	processing facility
Py6.0	Python	Before	CO2	14069.2	9.55174	13970.9	4.66	248	5.51343	male	processing facility
Py7.0	Python	Before	CO2	11437.2	9.34463	12283.1	5.1	255	5.54126	male	processing facility
Vs1.0	Lizard	Before	CO2	10790.5	9.28642	11827.6	3.3	57	4.04305	male	processing facility
Vs2.0	Lizard	Before	CO2	6088.22	8.71411	9793.2	1.5	47	3.85015	female	processing facility
Vs3.0	Lizard	Before	CO2	12261.9	9.41425	14538	3.1	63	4.14313	female	processing facility
Vs4.0	Lizard	Before	CO2	11835.6	9.37887	13789	3.75	57	4.04305	female	processing facility
Vs5.0	Lizard	Before	CO2	8818.49	9.08461	12230	3.21	61	4.11087	female	processing facility
Vs6.0	Lizard	Before	CO2	10003	9.21064	10898.1	2.94	53	3.97029	female	processing facility
Vs7.0	Lizard	Before	CO2	7332.51	8.90007	8770.68	2.6	53	3.97029	male	processing facility
Vs8	Lizard	Before	CO2	10441.2	9.25352		2.6	51	3.93183	male	processing facility
Vw1	Lizard	Before	Control	2093.73	7.6467		10.2	89	4.48864	male	wild shot
Vw2	Lizard	Before	Control	4441.55	8.39876		5.5	69	4.23411	male	wild shot
Vw4	Lizard	Before	Control	2680.69	7.89383		6.5	69	4.23411	female	wild shot
Pc1	Python	Before	Control	4053.79	8.30741		5	240	5.48064	male	farm
Pc2	Python	Before	Control	10372.2	9.24688		35	400	5.99146	female	farm
Pc3	Python	Before	Control	7206.35	8.88272		12	350	5.85793	male	farm
Pc4	Python	Before	Control	7098.79	8.86768		35	350	5.85793	female	farm
